# Supplementary material for: Cretaceous Blind Snake from Brazil Fills Major Gap in Snake Evolution
Source: iScience. 2020 Nov 20;23(12):101834. doi: 10.1016/j.isci.2020.101834 (PMC7718481; doi:10.1016/j.isci.2020.101834)
Supplement: Data S1. Body Length Data Used for the Estimate of the Size of Boipeba, Related to Figure 4 [file mmc2.xlsx]

## Sheet: Sheet1
Species	Total length (TL)	V1 length	V2 length	V3 length	V4 length	V-mean	R=TL/V-mean
Anilios pinguis SAMA R924	350	2.13	2.28	2.49	2.31	2.3025	152		Boipeba TL estimate1 = V length x R = 6.8 x 152 = 1,033.6 mm
Ramphotyphlops polygrammicus SAMA R3564	330	1.35	1.68	1.53	1.56	1.53	215		Boipeba TL estimate2 = V length x R = 6.8 x 215 = 1,462 mm
Ramphotyphlops proximus SAMA R915	438	2.46	2.73	2.73	2.7	2.655	164		Boipeba TL estimate3 = V length x R = 6.8 x 164 = 1,115.2 mm
Ramphotyphlops ligatus SAMA R2820	300	1.86	1.95	1.98	1.95	1.935	155		Boipeba TL estimate4 = V length x R = 6.8 x 155 = 1,054 mm
									Boipeba average TL estimate = 1,166.2 mm
