# Supplementary material for: Cretaceous Blind Snake from Brazil Fills Major Gap in Snake Evolution
Source: iScience. 2020 Nov 20;23(12):101834. doi: 10.1016/j.isci.2020.101834 (PMC7718481; doi:10.1016/j.isci.2020.101834)
Supplement: Data S2. Data of Snake Body Length Histogram Plots, Related to Figure 4 [file mmc3.xlsx]

## Sheet: pachyophiids
Taxon	LogTL	Mean
Haasiophis	2.94448
Eupodophis	2.92942
Pachyrhachis	3.17609
	9.04999	3.01666

## Sheet: madtsoiids
Taxon	LogTL	Mean
Nanowana	3
Madtsoia camposi	4
Menarana nosymena	3.38021
Yurlunggur	3.69897
Wonambi	3.69897
Sanajeh	3.54407
	21.3222	3.5537

## Sheet: boinae
Taxon	LogTL	Mean
Acrantophis dumerili	3.23249
Acrantophis madagascariensis	3.50515
Boa constrictor	3.65321
Calabaria reinhardtii	3.01284
Candoia aspera	3
Candoia bibroni	3.16435
Candoia carinata	2.85733
Candoia paulsoni	3.13513
Candoia superciliosa	2.94694
Charina bottae	2.92428
Charina umbratica	2.92428
Chilabothrus inornatus	3.43136
Chilabothrus striatus	3.34635
Chilabothrus strigilatus	3.23045
Chilabothrus subflavus	3.36173
Corallus annulatus	3.23679
Corallus batesii	3.39794
Corallus blombergi	3.28103
Corallus caninus	3.28892
Corallus ruschenbergerii	3.39794
Epicrates alvarezi	3.20763
Epicrates assisi	3.20683
Epicrates cenchria	3.34242
Epicrates maurus	3.23045
Eunectes beniensis	3.60206
Eunectes deschauenseei	3.39794
Eunectes murinus	4
Eunectes notaeus	3.60206
Exiliboa placata	2.66932
Lichanura orcutti	2.93952
Lichanura trivirgata	3.04922
Sanzinia volontany	3.19811
	103.774	3.24294

## Sheet: Erycinae
Taxon	LogTL
Eryx borrii	2.59106
Eryx colubrinus	2.95424
Eryx conicus	3
Eryx elegans	2.83885
Eryx jaculus	2.90309
Eryx jayakari	2.80618
Eryx johnii	3
Eryx miliaris	2.95904
Eryx muelleri	2.77815
Eryx somalicus	2.59106
Eryx tataricus	2.85733
	31.279	2.84355

## Sheet: Ungaliophis
Taxon	LogTL	Mean
Ungaliophis panamensis	2.82607
Ungaliophis continentalis	2.88195
	5.70803	2.85401

## Sheet: Colubroidea
Taxon	LogTL
Pseudorabdion sirambense	1.99123
Calamorhabdium acuticeps	2.04139
Calamaria boesemani	2.07918
Pseudorabdion saravacense	2.15229
Ficimia ruspator	2.15836
Tantillita brevissima	2.17609
Tantilla vermiformis	2.1959
Tantilla cascadae	2.19866
Tantilla brevicauda	2.233
Tantilla nigra	2.24304
Tantillita canula	2.24304
Calamaria ingeri	2.24797
Calamaria javanica	2.2833
Macrocalamus vogeli	2.2833
Pseudorabdion taylori	2.29003
Tantilla ceboruca	2.29003
Calamaria pfefferi	2.30103
Pseudorabdion eiselti	2.30103
Tantillita lintoni	2.30103
Calamaria banggaiensis	2.3032
Tantilla calamarina	2.30535
Pseudorabdion modiglianii	2.3075
Tantilla triseriata	2.3075
Calamorhabdium kuekenthali	2.31175
Oocatochus rufodorsatus	2.31175
Calamaria abstrusa	2.32015
Calamaria lumholtzi	2.32222
Tantilla albiceps	2.32634
Tantilla coronadoi	2.33041
Tantilla striata	2.33646
Tantilla cuniculator	2.34242
Tantilla tecta	2.34635
Calamaria leucogaster	2.3483
Lycodon kundui	2.35218
Calamaria brongersmai	2.36173
Pseudorabdion longiceps	2.36173
Tantilla atriceps	2.36173
Tantilla trilineata	2.36173
Geagras redimitus	2.37107
Tantilla relicta	2.38202
Pseudorabdion mcnamarae	2.38382
Tantilla jani	2.38382
Calamaria butonensis	2.38917
Tantilla vulcani	2.39094
Oligodon annamensis	2.39445
Tantilla gracilis	2.3962
Calamaria mecheli	2.39794
Oligodon praefrontalis	2.39794
Pseudorabdion collaris	2.39794
Tantilla lempira	2.40483
Oligodon planiceps	2.40654
Sonora mutabilis	2.40824
Calamaria sumatrana	2.41162
Oligodon pseudotaeniatus	2.41162
Calamaria melanota	2.41497
Calamaria prakkei	2.41497
Pseudorabdion sarasinorum	2.41497
Macrocalamus chanardi	2.41996
Lytorhynchus maynardi	2.42325
Pseudorabdion talonuran	2.42325
Calamaria rebentischi	2.43136
Conopsis acuta	2.43136
Oligodon calamarius	2.43136
Pseudorabdion albonuchalis	2.43136
Tantilla hendersoni	2.43457
Tantilla tritaeniata	2.43616
Calamaria lautensis	2.44404
Rhynchocalamus arabicus	2.44404
Calamaria apraeocularis	2.44716
Calamaria schmidti	2.44716
Calamaria ulmeri	2.44716
Calamaria ceramensis	2.45025
Pseudorabdion ater	2.45025
Pseudorabdion oxycephalum	2.45025
Tantilla oaxacae	2.45332
Chilomeniscus stramineus	2.45484
Oligodon propinquus	2.45484
Tantilla andinista	2.45484
Calamaria doederleini	2.45939
Calamaria forcarti	2.45939
Calamaria alidae	2.4609
Calamaria gracillima	2.4624
Calamaria lateralis	2.4624
Calamaria nuchalis	2.4624
Conopsis amphisticha	2.4624
Conopsis megalodon	2.46538
Tantilla oolitica	2.46538
Platyceps scortecci	2.46687
Tantilla flavilineata	2.46687
Oligodon maculatus	2.47567
Calamaria suluensis	2.47712
Collorhabdium williamsoni	2.47712
Oligodon sublineatus	2.47712
Oligodon torquatus	2.47712
Oligodon unicolor	2.47712
Sibynophis bistrigatus	2.47712
Tantilla briggsi	2.47857
Dasypeltis abyssina	2.48401
Calamaria gervaisii	2.48572
Eirenis kermanensis	2.48855
Calamaria curta	2.49136
Eirenis coronella	2.49136
Eirenis medus	2.49136
Oligodon forbesi	2.49136
Tantilla reticulata	2.49415
Ficimia ramirezi	2.49554
Calamaria lovii	2.49831
Eirenis lineomaculatus	2.49969
Lycodon cardamomensis	2.49969
Tantilla tayrae	2.50106
Argyrogena vittacaudata	2.50174
Calamaria palawanensis	2.50515
Conopsis lineata	2.50515
Tantilla yaquia	2.51188
Tantilla alticola	2.51455
Calamaria everetti	2.51851
Oligodon melaneus	2.51851
Oligodon trilineatus	2.51851
Tantilla coronata	2.51851
Tantilla deppei	2.51851
Eirenis coronelloides	2.52375
Stegonotus muelleri	2.52504
Tantilla marcovani	2.52504
Oligodon mcdougalli	2.52763
Tantilla olympia	2.52892
Eirenis rechingeri	2.53148
Oligodon affinis	2.53148
Lycodon tessellatus	2.53656
Oligodon notospilus	2.53782
Tantilla slavensi	2.53908
Eirenis rothii	2.54407
Oligodon vertebralis	2.54407
Sibynophis sagittarius	2.54407
Sonora michoacanensis	2.54407
Tantilla schistosa	2.54407
Tantilla wilcoxi	2.54407
Tantilla johnsoni	2.54654
Gyalopion quadrangulare	2.549
Calamaria margaritophora	2.55388
Ficimia hardyi	2.55388
Calamaria albiventer	2.5563
Calamaria muelleri	2.5563
Oligodon waandersi	2.5563
Calamaria yunnanensis	2.55871
Lycodon mackinnoni	2.56229
Oligodon pulcherrimus	2.56467
Calamaria hilleniusi	2.5682
Oligodon bitorquatus	2.5682
Oligodon erythrorhachis	2.5682
Calamaria sangi	2.57171
Calamaria borneensis	2.57287
Calamaria virgulata	2.57287
Aeluroglena cucullata	2.57403
Dryocalamus philippinus	2.57403
Tantilla boipiranga	2.57403
Conopsis biserialis	2.57634
Oligodon modestus	2.57634
Macrocalamus gentingensis	2.57749
Oligodon meyerinkii	2.57864
Lytorhynchus kennedyi	2.57978
Lytorhynchus paradoxus	2.57978
Tantilla hobartsmithi	2.57978
Lycodon ferroni	2.58206
Gyalopion canum	2.58433
Conopsis nasus	2.58546
Lycodon davidi	2.59051
Calamaria joloensis	2.59106
Tantilla nigriceps	2.59106
Tantilla planiceps	2.59106
Aprosdoketophis andreonei	2.59329
Tantilla miyatai	2.5955
Tantilla bocourti	2.5977
Macrocalamus schulzi	2.60097
Calamaria linnaei	2.60206
Eirenis eiselti	2.60206
Eirenis hakkariensis	2.60206
Ficimia olivacea	2.60206
Lytorhynchus gasperetti	2.60206
Macrocalamus lateralis	2.60206
Oligodon mouhoti	2.60206
Platyceps thomasi	2.60206
Platyceps variabilis	2.60206
Rhynchocalamus barani	2.60485
Eirenis collaris	2.60531
Tantilla insulamontana	2.60638
Liopeltis calamaria	2.60959
Oligodon cruentatus	2.61278
Tantilla psittaca	2.61595
Tantilla taeniata	2.61805
Calamaria bitorques	2.62325
Oligodon everetti	2.62325
Oligodon nikhili	2.62634
Calamaria eiselti	2.62737
Chionactis annulata	2.62839
Tantilla robusta	2.62941
Oligodon kampucheaensis	2.63144
Gongylosoma mukutense	2.63246
Chionactis palarostris	2.63347
Chionactis occipitalis	2.63548
Calamaria crassa	2.63949
Oligodon theobaldi	2.64048
Ficimia variegata	2.64246
Gongylosoma nicobariensis	2.64286
Lytorhynchus diadema	2.64345
Oligodon taeniatus	2.64345
Platyceps somalicus	2.64345
Oligodon moricei	2.6464
Tantilla petersi	2.6464
Cyclocorus nuchalis	2.64738
Liopeltis rappi	2.64836
Sonora aemula	2.65031
Oligodon jintakunei	2.65128
Calamaria acutirostris	2.65321
Calamaria bicolor	2.65321
Calamaria modesta	2.65321
Calamaria septentrionalis	2.65321
Eirenis africana	2.65321
Oligodon annulifer	2.65321
Oligodon barroni	2.65321
Oligodon erythrogaster	2.65321
Oligodon petronellae	2.65321
Oligodon travancoricus	2.65321
Scolecophis atrocinctus	2.65321
Tantilla melanocephala	2.65321
Telescopus pulcher	2.65321
Calamaria thanhi	2.65801
Tantilla bairdi	2.65801
Calamaria schlegeli	2.66276
Sibynophis subpunctatus	2.66276
Ficimia publia	2.6637
Eirenis levantinus	2.66464
Tantilla capistrata	2.66464
Macroprotodon abubakeri	2.66652
Gongylosoma scripta	2.66745
Calamaria buchi	2.66839
Calamaria grabowskyi	2.6721
Eirenis aurolineatus	2.68124
Lycodon zawi	2.68124
Oligodon macrurus	2.68124
Rabdion forsteni	2.68124
Sonora semiannulata	2.68124
Calamaria abramovi	2.68305
Ficimia streckeri	2.68395
Lycodon synaptor	2.68753
Calamaria griswoldi	2.68842
Lycodon striatus	2.68842
Calamaria pavimentata	2.6902
Oligodon venustus	2.6902
Sibynophis bivittatus	2.6902
Tantilla armillata	2.6902
Eirenis barani	2.69197
Pseudorabdion montanum	2.69461
Oligodon chinensis	2.69548
Colubroelaps nguyenvansangi	2.69897
Elapoidis fusca	2.69897
Gongylosoma longicauda	2.69897
Macrocalamus tweediei	2.69897
Macroprotodon brevis	2.69897
Meizodon krameri	2.69897
Oligodon brevicauda	2.69897
Tantilla ruficeps	2.69897
Telescopus gezirae	2.69897
Tetralepis fruhstorferi	2.69897
Pseudoficimia frontalis	2.7007
Cyclocorus lineatus	2.70157
Lycodon cavernicolus	2.70603
Oligodon booliati	2.70757
Phyllorhynchus browni	2.70757
Phyllorhynchus decurtatus	2.70757
Blythia reticulata	2.71096
Lycodon flavomaculatus	2.716
Oligodon melanozonatus	2.716
Poecilopholis cameronensis	2.716
Lycodon zoosvictoriae	2.71659
Oligodon deuvei	2.72428
Oligodon eberhardti	2.72428
Dryocalamus nympha	2.72835
Sympholis lippiens	2.72835
Eirenis thospitis	2.73239
Platyceps messanai	2.734
Lycodon flavicollis	2.7348
Coronella brachyura	2.7364
Lycodon osmanhilli	2.7364
Lycodon jara	2.74036
Macroprotodon cucullatus	2.74036
Meizodon plumbiceps	2.74036
Rhynchocalamus melanocephalus	2.74036
Liopeltis tricolor	2.74819
Lycodon laoensis	2.74819
Stegonotus florensis	2.75435
Oreocalamus hanitschi	2.75587
Orientocoluber spinalis	2.75587
Calamaria concolor	2.76193
Ahaetulla perroteti	2.77085
Chapinophis xanthocheilus	2.77085
Oligodon cattienensis	2.77085
Oligodon hamptoni	2.77085
Oligodon taeniolatus	2.77085
Tantilla supracincta	2.77085
Tantilla moesta	2.77232
Leptophis stimsoni	2.77305
Tantilla rubra	2.77379
Oligodon ornatus	2.77525
Lytorhynchus ridgewayi	2.77597
Boiga barnesii	2.77815
Crotaphopeltis degeni	2.77815
Eirenis modestus	2.77815
Eirenis punctatolineatus	2.77815
Gongylosoma baliodeirus	2.77815
Liopeltis stoliczkae	2.77815
Oligodon signatus	2.77815
Rhabdops bicolor	2.77815
Sibynophis geminatus	2.77815
Stegonotus diehli	2.77815
Tantilla semicincta	2.77815
Telescopus nigriceps	2.77815
Dasypeltis parascabra	2.78176
Lampropeltis mexicana	2.78176
Dipsadoboa underwoodi	2.78533
Dasypeltis sahelensis	2.79239
Dryocalamus gracilis	2.79239
Helophis schoutedeni	2.79239
Oligodon woodmasoni	2.79239
Lycodon tiwarii	2.79379
Oligodon lungshenensis	2.79449
Liopeltis philippinus	2.79796
Oligodon dorsalis	2.79796
Crotaphopeltis tornieri	2.79934
Dipsadoboa flavida	2.79934
Oligodon lacroixi	2.80346
Calamaria lumbricoidea	2.80618
Oligodon catenatus	2.80618
Oligodon inornatus	2.80618
Platyceps noeli	2.80754
Oligodon ancorus	2.80956
Coluber zebrinus	2.81291
Dryocalamus tristrigatus	2.81291
Meizodon coronatus	2.81291
Meizodon regularis	2.81291
Lampropeltis extenuata	2.81558
Lycodon odishii	2.81558
Tantilla cucullata	2.81558
Stichophanes ningshaanensis	2.81624
Pliocercus elapoides	2.81757
Platyceps largeni	2.81954
Myersophis alpestris	2.82217
Lycodon multizonatus	2.82282
Crotaphopeltis braestrupi	2.82607
Oligodon perkinsi	2.82737
Oligodon saintgironsi	2.82995
Telescopus beetzi	2.83251
Lampropeltis elapsoides	2.83632
Tantilla shawi	2.83885
Sibynophis chinensis	2.84136
Telescopus finkeldeyi	2.84448
Crotaphopeltis barotseensis	2.8451
Dryocalamus subannulatus	2.8451
Grayia smithii	2.8451
Lycodon orientalis	2.8451
Oligodon arnensis	2.8451
Oligodon octolineatus	2.8451
Platyceps brevis	2.8451
Platyceps elegantissimus	2.8451
Platyceps sinai	2.8451
Platyceps taylori	2.8451
Sibynophis triangularis	2.8451
Stenorrhina freminvillei	2.8451
Lampropeltis knoblochi	2.85552
Lycodon hypsirhinoides	2.85552
Dipsadoboa aulica	2.85733
Lycodon stormi	2.85733
Tantilla impensa	2.86034
Oligodon cinereus	2.86332
Dendrelaphis schokari	2.86629
Chrysopelea pelias	2.86923
Lycodon dumerilii	2.86923
Lycodon travancoricus	2.8704
Crotaphopeltis hippocrepis	2.87506
Oligodon formosanus	2.87506
Macrocalamus jasoni	2.87622
Dendrelaphis oliveri	2.87852
Liopeltis frenatus	2.88081
Zamenis hohenackeri	2.88081
Lycodon paucifasciatus	2.88252
Lycodon carinatus	2.77815
Mastigodryas pulchriceps	2.88366
Lycodon capucinus	2.89209
Rhabdops olivaceus	2.89209
Oligodon nagao	2.89542
Ahaetulla dispar	2.89653
Philothamnus pobeguini	2.89763
Sibynophis melanocephalus	2.89927
Pliocercus euryzonus	2.90037
Archelaphe bella	2.90309
Coronella austriaca	2.90309
Coronella girondica	2.90309
Crotaphopeltis hotamboeia	2.90309
Cyclophiops semicarinatus	2.90309
Dasypeltis latericia	2.90309
Dipsadoboa brevirostris	2.90309
Elachistodon westermanni	2.90309
Elaphe bimaculata	2.90309
Lampropeltis ruthveni	2.90309
Lycodon aulicus	2.90309
Lycodon multifasciatus	2.90309
Meizodon semiornatus	2.90309
Philothamnus dorsalis	2.90309
Philothamnus ornatus	2.90309
Stegonotus heterurus	2.90309
Stenorrhina degenhardtii	2.90309
Trimorphodon tau	2.90309
Dryophiops philippina	2.90634
Eirenis decemlineatus	2.90687
Opheodrys vernalis	2.90849
Symphimus leucostomus	2.90849
Dendrelaphis lorentzi	2.91381
Philothamnus irregularis	2.91381
Cemophora coccinea	2.91803
Dendrelaphis humayuni	2.91908
Oligodon splendidus	2.91908
Dendrophidion bivittatus	2.92376
Telescopus tripolitanus	2.92428
Cyclophiops herminae	2.92942
Philothamnus carinatus	2.92942
Sibynophis collaris	2.92942
Oligodon ocellatus	2.93044
Oligodon juglandifer	2.93095
Leptophis nebulosus	2.93146
Oligodon joynsoni	2.93702
Dendrophidion brunneum	2.93802
Pantherophis ramspotti	2.94399
Elaphe zoigeensis	2.94448
Symphimus mayae	2.94939
Lycodon fasciatus	2.95182
Dendrelaphis bifrenalis	2.95424
Dendrelaphis biloreatus	2.95424
Dendrelaphis underwoodi	2.95424
Oligodon purpurascens	2.95424
Philothamnus battersbyi	2.95424
Philothamnus bequaerti	2.95424
Philothamnus thomensis	2.95424
Scaphiodontophis annulatus	2.95424
Scaphiodontophis venustissimus	2.95424
Telescopus variegatus	2.95424
Dendrelaphis walli	2.95665
Lycodon ophiophagus	2.95856
Cyclophiops doriae	2.95904
Philothamnus girardi	2.95904
Lampropeltis gentilis	2.96095
Calamaria battersbyi	2.96379
Dryocalamus davisonii	2.96379
Philothamnus macrops	2.96379
Dendrophidion crybelum	2.96614
Philothamnus nitidus	2.96848
Platyceps gracilis	2.96848
Philothamnus hughesi	2.96988
Chironius challenger	2.97174
Lycodon futsingensis	2.97313
Oligodon cyclurus	2.97313
Drymoluber apurimacensis	2.97497
Dendrelaphis haasi	2.97543
Dipsadoboa weileri	2.98227
Philothamnus heterodermus	2.98227
Philothamnus hoplogaster	2.98227
Philothamnus ruandae	2.98227
Lycodon gongshan	2.98363
Leptodrymus pulcherrimus	2.989
Ahaetulla fronticincta	2.99123
Dendrophidion vinitor	2.99123
Bamanophis dorri	2.99782
Boiga flaviviridis	3
Chrysopelea taprobanica	3
Dasypeltis confusa	3
Dasypeltis inornata	3
Dasypeltis medici	3
Dendrelaphis salomonis	3
Dendrelaphis striatus	3
Drymoluber brazili	3
Elaphe dione	3
Leptophis riveti	3
Lycodon butleri	3
Lycodon effraenis	3
Philothamnus heterolepidotus	3
Platyceps collaris	3
Platyceps florulentus	3
Platyceps karelini	3
Stegonotus modestus	3
Telescopus rhinopoma	3
Zamenis situla	3
Dendrophidion prolixum	3.0013
Oligodon kheriensis	3.00432
Oligodon albocinctus	3.00647
Mastigodryas danieli	3.00817
Dasypeltis gansi	3.0086
Telescopus hoogstraali	3.0086
Dendrelaphis ashoki	3.01072
Telescopus tessellatus	3.01284
Platyceps afarensis	3.01494
Trimorphodon vilkinsonii	3.01745
Dendrophidion apharocybe	3.01912
Dendrelaphis papuensis	3.02119
Telescopus semiannulatus	3.02119
Dendrophidion graciliverpa	3.02284
Lampropeltis annulata	3.02284
Lycodon ruhstrati	3.02325
Lycodon rosozonatus	3.02531
Grayia ornata	3.02735
Cyclophiops hamptoni	3.02938
Cyclophiops multicinctus	3.02938
Platyceps ladacensis	3.03019
Ahaetulla mycterizans	3.03342
Eirenis persicus	3.03342
Lampropeltis pyromelana	3.03663
Boiga dightoni	3.04139
Boiga ochracea	3.04139
Dasypeltis atra	3.04139
Dasypeltis palmarum	3.04139
Grayia caesar	3.04139
Hapsidophrys lineatus	3.04139
Hapsidophrys smaragdina	3.04139
Stegonotus parvus	3.04139
Dendrelaphis gastrostictus	3.04922
Dendrelaphis subocularis	3.05308
Salvadora bairdi	3.05308
Dendrelaphis chairecacos	3.055
Mastigodryas dorsalis	3.0569
Salvadora hexalepis	3.05805
Hemorrhois algirus	3.05881
Dasypeltis fasciata	3.0607
Hapsidophrys principis	3.0607
Lycodon gammiei	3.0607
Oligodon fasciolatus	3.0607
Stegonotus guentheri	3.0607
Boiga bourreti	3.06258
Opheodrys aestivus	3.06408
Boiga multifasciata	3.06446
Dasypeltis scabra	3.06446
Dendrelaphis terrificus	3.06446
Dendrophidion atlantica	3.06521
Platyceps tessellata	3.06707
Mastigodryas moratoi	3.06744
Dendrophidion percarinatum	3.07004
Dipsadoboa werneri	3.07188
Lycodon septentrionalis	3.07188
Lycodon subcinctus	3.07188
Dendrophidion dendrophis	3.07298
Coluber bholanathi	3.07555
Chironius maculoventris	3.07664
Salvadora grahamiae	3.077
Dendrelaphis philippinensis	3.07737
Spalerosophis josephscorteccii	3.07737
Boiga gokool	3.07918
Boiga nuchalis	3.07918
Chironius flavolineatus	3.07918
Chironius quadricarinatus	3.07918
Coelognathus subradiatus	3.07918
Cyclophiops major	3.07918
Dendrelaphis andamanensis	3.07918
Dendrelaphis hollinrakei	3.07918
Dendrelaphis inornatus	3.07918
Dendrophidion boshelli	3.07918
Drymobius chloroticus	3.07918
Dryophiops rubescens	3.07918
Euprepiophis conspicillata	3.07918
Gonyosoma prasinus	3.07918
Grayia tholloni	3.07918
Oxybelis brevirostris	3.07918
Philothamnus angolensis	3.07918
Philothamnus punctatus	3.07918
Telescopus fallax	3.07918
Zamenis persicus	3.07918
Platyceps sindhensis	3.086
Lampropeltis zonata	3.08991
Boiga beddomei	3.09061
Dipsadoboa viridis	3.09342
Dipsadoboa shrevei	3.09377
Euprepiophis perlacea	3.09482
Boiga trigonata	3.09691
Oreocryptophis porphyraceus	3.09691
Toxicodryas pulverulenta	3.09691
Dendrelaphis flavescens	3.10037
Platyceps ventromaculatus	3.10037
Dendrelaphis calligastra	3.1038
Drymobius rhombifer	3.1038
Leptophis mexicanus	3.1038
Hemorrhois nummifer	3.10551
Dendrelaphis grandoculis	3.10721
Dipsadoboa unicolor	3.10721
Hierophis gemonensis	3.10721
Spalerosophis arenarius	3.10721
Thelotornis usambaricus	3.10721
Drymobius melanotropis	3.11394
Drymoluber dichrous	3.11394
Mastigodryas amarali	3.11394
Philothamnus natalensis	3.11394
Philothamnus semivariegatus	3.11394
Platyceps najadum	3.11394
Rhamnophis aethiopissa	3.11394
Salvadora lemniscata	3.11394
Stegonotus borneensis	3.11394
Stegonotus cucullatus	3.11394
Dendrelaphis fuliginosus	3.11561
Dendrelaphis levitoni	3.11561
Dendrelaphis marenae	3.11727
Boiga ceylonensis	3.12057
Boiga schultzei	3.12254
Leptophis cupreus	3.12254
Dendrelaphis cyanochloris	3.12385
Dendrelaphis modestus	3.1271
Drymobius margaritiferus	3.1271
Argyrogena fasciolata	3.12937
Lycodon rufozonatus	3.13033
Pseustes sexcarinatus	3.13033
Mastigodryas reticulatus	3.13513
Gonyosoma boulengeri	3.13988
Hemorrhois ravergieri	3.14348
Chrysopelea rhodopleuron	3.14613
Dendrophidion paucicarinatum	3.14613
Dipsadoboa duchesnii	3.14613
Mastigodryas pleei	3.14613
Platyceps rhodorachis	3.14613
Thelotornis capensis	3.14613
Thelotornis mossambicanus	3.14613
Leptophis haileyi	3.14799
Leptophis diplotropis	3.14922
Coelognathus enganensis	3.15229
Lampropeltis calligaster	3.15442
Dendrelaphis kopsteini	3.15534
Dendrelaphis pictus	3.15534
Spalerosophis microlepis	3.15534
Lycodon flavozonatus	3.15836
Coluber anthonyi	3.16435
Lampropeltis alterna	3.16761
Lampropeltis nigra	3.1682
Chironius leucometapus	3.1685
Boiga angulata	3.16938
Hemerophis socotrae	3.17026
Boiga andamanensis	3.17202
Lampropeltis polyzona	3.17319
Boiga jaspidea	3.17609
Chironius monticola	3.17609
Chrysopelea paradisi	3.17609
Dendrelaphis caudolineolatus	3.17609
Dendrelaphis ngansonensis	3.17609
Elaphe quadrivirgata	3.17609
Gonyosoma frenatus	3.17609
Leptophis depressirostris	3.17609
Mastigodryas alternatus	3.17609
Pantherophis slowinskii	3.17609
Salvadora intermedia	3.17609
Scaphiophis raffreyi	3.17609
Spalerosophis dolichospilus	3.17609
Stegonotus batjanensis	3.17609
Boiga wallachi	3.17754
Mastigodryas boddaerti	3.17754
Bogertophis rosaliae	3.18184
Boiga kraepelini	3.18184
Coluber lateralis	3.18184
Rhinocheilus lecontei	3.18184
Lampropeltis splendida	3.18298
Oxybelis aeneus	3.18298
Dendrophidion nuchale	3.18469
Pantherophis emoryi	3.18469
Chironius exoletus	3.18893
Drymarchon margaritae	3.18893
Boiga quincunciata	3.19033
Dendrophidion clarkii	3.19033
Dendrelaphis formosus	3.19312
Dendrelaphis nigroserratus	3.19312
Dendrophidion rufiterminorum	3.1934
Pantherophis bairdi	3.19728
Coluber aurigulus	3.19866
Chironius fuscus	3.2033
Dolichophis schmidti	3.20412
Hierophis viridiflavus	3.20412
Rhinechis scalaris	3.20412
Scaphiophis albopunctatus	3.20412
Senticolis triaspis	3.20412
Thelotornis kirtlandii	3.20412
Rhinobothryum lentiginosum	3.20548
Boiga hoeseli	3.20629
Salvadora mexicana	3.20817
Spalerosophis atriceps	3.21484
Lampropeltis abnorma	3.21748
Pseudelaphe flavirufa	3.21748
Boiga bengkuluensis	3.2235
Coluber schotti	3.22427
Bogertophis subocularis	3.22531
Coelognathus erythrurus	3.22531
Coelognathus helena	3.22531
Ahaetulla fasciolata	3.22789
Dendrelaphis tristis	3.22789
Pliocercus wilmarai	3.22789
Boiga siamensis	3.23045
Coluber bilineatus	3.23045
Elaphe schrenckii	3.23045
Lycodon semicarinatus	3.23045
Mastigodryas bifossatus	3.23045
Zamenis lineatus	3.23045
Xyelodontophis uluguruensis	3.233
Leptophis modestus	3.23553
Coelognathus philippinus	3.23729
Ahaetulla pulverulenta	3.23805
Drymarchon caudomaculatus	3.23855
Euprepiophis mandarinus	3.24055
Chironius flavopictus	3.24304
Chironius spixii	3.24304
Chrysopelea ornata	3.24304
Trimorphodon biscutatus	3.24304
Trimorphodon quadruplex	3.24304
Rhinobothryum bovallii	3.24601
Arizona elegans	3.25042
Pituophis ruthveni	3.25139
Pituophis deppei	3.25285
Pantherophis vulpinus	3.2531
Chironius bicarinatus	3.25527
Chironius laevicollis	3.25527
Coelognathus flavolineatus	3.25527
Dendrelaphis caudolineatus	3.25527
Elaphe anomala	3.25527
Rhamnophis batesii	3.25527
Lampropeltis holbrooki	3.26221
Coluber taeniatus	3.26245
Pantherophis guttatus	3.26245
Chironius septentrionalis	3.26576
Dispholidus typus	3.26717
Boiga cyanea	3.27184
Boiga tanahjampeana	3.27184
Telescopus obtusus	3.27184
Boiga multomaculata	3.27875
Lampropeltis triangulum	3.27875
Telescopus dhara	3.27875
Coluber constrictor	3.28126
Lycodon meridionale	3.29003
Orthriophis cantoris	3.29226
Ahaetulla prasina	3.29447
Mastigodryas cliftoni	3.2971
Oxybelis wilsoni	3.2971
Lampropeltis micropholis	3.29885
Ahaetulla nasuta	3.30103
Boiga guangxiensis	3.30103
Boiga nigriceps	3.30103
Coluber mentovarius	3.30103
Dendrelaphis punctulatus	3.30103
Elaphe climacophora	3.30103
Elaphe quatuorlineata	3.30103
Elaphe sauromates	3.30103
Gonyosoma margaritatus	3.30103
Hemorrhois hippocrepis	3.30103
Lampropeltis californiae	3.30103
Lepturophis albofuscus	3.30103
Mastigodryas melanolomus	3.30103
Pseustes polylepis	3.30103
Ptyas dipsas	3.30103
Spalerosophis diadema	3.30103
Xenelaphis hexagonotus	3.30103
Zamenis longissimus	3.30103
Chironius carinatus	3.3126
Lampropeltis getula	3.31869
Boiga drapiezii	3.32222
Boiga saengsomi	3.32222
Orthriophis hodgsoni	3.32222
Pituophis lineaticollis	3.32222
Pantherophis spiloides	3.33041
Chironius laurenti	3.33284
Oxybelis fulgidus	3.33445
Boiga irregularis	3.34242
Leptophis ahaetulla	3.35218
Thrasops schmidti	3.35315
Chironius foveatus	3.35545
Pituophis melanoleucus	3.35908
Coelognathus radiatus	3.36173
Gonyosoma jansenii	3.36173
Thrasops jacksonii	3.36173
Boiga forsteni	3.36418
Gonyosoma oxycephalum	3.38021
Phrynonax poecilonotus	3.38021
Pseustes shropshirei	3.38021
Chironius scurrulus	3.38561
Thrasops occidentalis	3.38917
Boiga dendrophila	3.39794
Dolichophis caspius	3.39794
Dolichophis jugularis	3.39794
Elaphe carinata	3.39794
Orthriophis moellendorffi	3.39794
Ptyas luzonensis	3.39794
Xenelaphis ellipsifer	3.39967
Ptyas dhumnades	3.40824
Ptyas nigromarginata	3.40824
Pantherophis alleghaniensis	3.40909
Pantherophis obsoletus	3.40909
Coluber flagellum	3.41497
Chironius multiventris	3.41681
Drymarchon couperi	3.41979
Drymarchon corais	3.41996
Ptyas korros	3.42813
Orthriophis taeniurus	3.43136
Chironius grandisquamis	3.43425
Spilotes sulphureus	3.43965
Boiga cynodon	3.4417
Pituophis catenifer	3.4456
Toxicodryas blandingii	3.44716
Drymarchon melanurus	3.46982
Ptyas fusca	3.47712
Spilotes pullatus	3.5563
Ptyas mucosa	3.5682
Ptyas carinata	3.57978
Geophis laticollaris	2.14301
Atractus limitaneus	2.24304
Atractus charitoae	2.19033
Geophis isthmicus	2.19033
Atractus heliobelluomini	2.19866
Geophis maculiferus	2.20683
Omoadiphas texiguatensis	2.22789
Trimetopon simile	2.24551
Atractus avernus	2.24797
Geophis occabus	2.25042
Atractus trivittatus	2.25527
Atractus nasutus	2.29885
Atractus ecuadorensis	2.30103
Geophis petersii	2.30103
Geophis bellus	2.3032
Atractus careolepis	2.31597
Geophis talamancae	2.33846
Atractus melas	2.36173
Atractus insipidus	2.37107
Atractus biseriatus	2.37475
Apostolepis gaboi	2.37658
Erythrolamprus pygmaeus	2.3927
Atractus echidna	2.39445
Atractus hoogmoedi	2.39445
Geophis downsi	2.39445
Rhadinella schistosa	2.39794
Trimetopon viquezi	2.39794
Rhadinaea marcellae	2.4624
Atractus alphonsehogei	2.39967
Rhadinella anachoreta	2.39967
Geophis nephodrymus	2.40312
Apostolepis cearensis	2.40654
Geophis championi	2.40654
Thamnodynastes corocoroensis	2.41162
Geophis ruthveni	2.41497
Trimetopon barbouri	2.41497
Apostolepis striata	2.41664
Atractus boettgeri	2.41996
Atractus collaris	2.43136
Erythrolamprus problematicus	2.43933
Trimetopon slevini	2.43933
Geophis carinosus	2.44091
Atractus occipitoalbus	2.44404
Atractus peruvianus	2.44716
Enulius oligostichus	2.44716
Atractus franciscopaivai	2.45484
Chersodromus liebmanni	2.45484
Geophis turbidus	2.45484
Rhadinella rogerromani	2.45637
Atractus andinus	2.45788
Trimetopon pliolepis	2.45788
Rhadinella posadasi	2.45939
Atractus caxiuana	2.4609
Omoadiphas aurula	2.4609
Atractus vertebrolineatus	2.47129
Rhadinaea macdougalli	2.47276
Atractus orcesi	2.47422
Geophis pyburni	2.47567
Apostolepis goiasensis	2.47712
Atractus lehmanni	2.47712
Atractus zidoki	2.47712
Geophis hoffmanni	2.47712
Geophis sallaei	2.47712
Trimetopon gracile	2.47712
Dipsas oreas	2.48001
Atractus emmeli	2.48144
Atractus tamaensis	2.4843
Geophis immaculatus	2.4843
Geophis omiltemanus	2.4843
Atractus spinalis	2.48855
Geophis semidoliatus	2.49136
Hypsiglena affinis	2.49136
Rhadinaea sargenti	2.49136
Rhadinella pilonaorum	2.49136
Sibon linearis	2.49276
Atractus occidentalis	2.49831
Phalotris reticulatus	2.50243
Apostolepis breviceps	2.50379
Ninia franciscoi	2.50379
Atractus gaigeae	2.50515
Atractus paucidens	2.50515
Enulius bifoveatus	2.50651
Atractus ochrosetrus	2.50786
Apostolepis arenaria	2.5092
Geophis russatus	2.5092
Atractus punctiventris	2.51188
Erythrolamprus maryellenae	2.51188
Omoadiphas cannula	2.51322
Geophis damiani	2.51455
Apostolepis nelsonjorgei	2.51851
Atractus pauciscutatus	2.51851
Geophis duellmani	2.51851
Geophis betaniensis	2.51983
Atractus alytogrammus	2.52114
Apostolepis serrana	2.52763
Atractus ronnie	2.53403
Apostolepis tenuis	2.53656
Atractus micheleae	2.53782
Atractus variegatus	2.53782
Xenodon histricus	2.53782
Atractus darienensis	2.53908
Enulius roatanensis	2.53908
Apostolepis cerradoensis	2.5407
Urotheca myersi	2.54283
Atractus altagratiae	2.54407
Atractus trilineatus	2.54407
Carphophis amoenus	2.54407
Geophis juliai	2.54407
Helicops pastazae	2.54407
Apostolepis christineae	2.54654
Atractus multicinctus	2.54654
Ninia maculata	2.54654
Xenopholis scalaris	2.549
Atractus oculotemporalis	2.55023
Geophis chalybeus	2.55023
Rhadinella pegosalyta	2.55023
Erythrolamprus pyburni	2.55267
Lioheterophis iheringi	2.5563
Magliophis exiguum	2.55691
Atractus boulengerii	2.55871
Geophis tectus	2.55991
Apostolepis niceforoi	2.56229
Apostolepis quirogai	2.56229
Atractus nigriventris	2.56229
Coniophanes joanae	2.56229
Atractus nigricaudus	2.56467
Geophis dunni	2.56467
Atractus mijaresi	2.56714
Elapomorphus spegazzinii	2.5682
Erythrolamprus subocularis	2.5682
Geophis nigroalbus	2.5682
Phalotris bilineatus	2.5682
Rodriguesophis chui	2.5682
Hypsiglena catalinae	2.56937
Atractus matthewi	2.57054
Atractus resplendens	2.57054
Atractus typhon	2.57054
Geophis nigrocinctus	2.57054
Geophis tarascae	2.57054
Atractus eriki	2.57171
Calamodontophis ronaldoi	2.57171
Atractus hostilitractus	2.57287
Rhadinaea vermiculaticeps	2.57287
Amnesteophis melanauchen	2.57403
Apostolepis nigrolineata	2.57403
Atractus dunni	2.57403
Coniophanes meridanus	2.57403
Rhadinella kinkelini	2.57519
Eutrachelophis bassleri	2.57634
Geophis rhodogaster	2.57634
Atractus modestus	2.57978
Atractus werneri	2.57978
Ninia pavimentata	2.57978
Rhadinella tolpanorum	2.58092
Atractus macondo	2.5832
Geophis nasalis	2.58433
Apostolepis pymi	2.58546
Atractus medusa	2.58546
Emmochliophis miops	2.58546
Caaeteboia amarali	2.58659
Ninia sebae	2.58659
Rhadinaea myersi	2.58659
Adelphicos quadrivirgatum	2.59106
Atractus bocourti	2.59106
Atractus edioi	2.59106
Coniophanes dromiciformis	2.59106
Thamnodynastes yavi	2.59106
Carphophis vermis	2.59218
Geophis incomptus	2.59218
Dipsas baliomelas	2.59439
Rhadinella hannsteini	2.59439
Tachymenis tarmensis	2.59439
Atractus arangoi	2.5966
Erythrolamprus mertensi	2.5966
Atractus clarki	2.5977
Thamnodynastes marahuaquensis	2.5977
Geophis sieboldi	2.59879
Apostolepis parassimilis	2.59934
Geophis fulvoguttatus	2.59988
Atractus balzani	2.60206
Atractus flammigerus	2.60206
Atractus fuliginosus	2.60206
Atractus imperfectus	2.60206
Atractus mariselae	2.60206
Atractus roulei	2.60206
Atractus univittatus	2.60206
Chersodromus rubriventris	2.60206
Coniophanes schmidti	2.60206
Emmochliophis fugleri	2.60206
Hypsiglena tanzeri	2.60206
Geophis godmani	2.60314
Atractus iridescens	2.60531
Rhadinaea flavilata	2.60531
Dipsas maxillaris	2.60746
Sibon manzanaresi	2.60959
Atractus caete	2.61066
Atractus potschi	2.61066
Sibon carri	2.61066
Geophis cancellatus	2.61278
Sibon dunni	2.61278
Atractus emigdioi	2.61384
Xenopholis werdingorum	2.61384
Atractus maculatus	2.61805
Calamodontophis paucidens	2.61909
Geophis zeledoni	2.62014
Atractus surucucu	2.62118
Atractus thalesdelemai	2.62221
Geophis latifrontalis	2.62221
Atractus attenuates	2.62325
Atractus crassicaudatus	2.62325
Atractus erythromelas	2.62325
Atractus microrhynchus	2.62325
Atractus nicefori	2.62325
Atractus steyermarki	2.62325
Atractus schach	2.62428
Ninia diademata	2.62428
Atractus obtusirostris	2.62531
Coniophanes longinquus	2.62531
Atractus sanguineus	2.62737
Atractus lasallei	2.62839
Geophis bicolor	2.62839
Geophis laticinctus	2.62941
Ninia hudsoni	2.63043
Erythrolamprus carajasensis	2.63246
Atractus badius	2.63347
Atractus tamessari	2.63347
Phalotris punctatus	2.63347
Sibon sanniolus	2.63347
Thamnodynastes chimanta	2.63347
Apostolepis phillipsae	2.63548
Atractus apophis	2.63649
Nothopsis rugosus	2.63649
Atractus pamplonensis	2.63749
Rhadinaea quinquelineata	2.63849
Adelphicos latifasciatum	2.64048
Atractus reticulatus	2.64048
Atractus turikensis	2.64246
Atractus natans	2.64345
Atractus duboisi	2.64444
Xenodon matogrossensis	2.64444
Taeniophallus poecilopogon	2.6464
Atractus indistinctus	2.64738
Atractus paisa	2.64738
Rhadinella serperaster	2.64836
Contia longicaudae	2.65031
Tropidodipsas zweifeli	2.65031
Atractus taeniatus	2.65321
Ninia atrata	2.65321
Ninia celata	2.65321
Phalotris cuyanus	2.65321
Pseudotomodon trigonatus	2.65321
Psomophis genimaculatus	2.65321
Rhadinaea stadelmani	2.65321
Tachymenis elongata	2.65321
Thamnodynastes pallidus	2.65321
Adelphicos nigrilatum	2.65418
Atractus meridensis	2.65801
Geophis mutitorques	2.65801
Psomophis obtusus	2.65801
Thamnodynastes duida	2.65801
Erythrolamprus torrenicola	2.65992
Geophis blanchardi	2.65992
Geophis brachycephalus	2.66276
Adelphicos veraepacis	2.6637
Geophis dugesii	2.6637
Taeniophallus nicagus	2.66745
Xenopholis undulatus	2.66745
Atractus vertebralis	2.6721
Oxyrhopus doliatus	2.6721
Rhadinaea decorata	2.6721
Heterodon gloydi	2.67486
Oxyrhopus marcapatae	2.67486
Atractus melanogaster	2.67669
Erythrolamprus longiventris	2.67761
Synophis plectovertebralis	2.67761
Atractus guentheri	2.68034
Atractus lancinii	2.68124
Hypsiglena unaocularis	2.68124
Thamnodynastes ramonriveroi	2.68215
Dipsas bicolor	2.68305
Hydromorphus dunni	2.68305
Contia tenuis	2.68395
Sibynomorphus vagus	2.68395
Atractus paravertebralis	2.6902
Rhadinella kanalchutchan	2.6902
Rhadinella lachrymans	2.69285
Ninia psephota	2.69373
Diaphorolepis laevis	2.69461
Erythrolamprus williamsi	2.69461
Tropidodipsas annuliferus	2.69461
Erythrolamprus vitti	2.69548
Lygophis paucidens	2.69548
Apostolepis albicollaris	2.69636
Oxyrhopus erdisii	2.69636
Sibon miskitus	2.6981
Apostolepis assimilis	2.69897
Apostolepis flavotorquata	2.69897
Atractus duidensis	2.69897
Atractus riveroi	2.69897
Atractus ventrimaculatus	2.69897
Coniophanes quinquevittatus	2.69897
Coronelaps lepidus	2.69897
Enulius flavitorques	2.69897
Helicops petersi	2.69897
Philodryas agassizii	2.69897
Tropidodipsas repleta	2.69897
Rhadinaea pulveriventris	2.7007
Atractus poeppigi	2.70157
Saphenophis tristriatus	2.70157
Atractus loveridgei	2.70243
Taeniophallus brevirostris	2.70329
Atractus chthonius	2.70415
Phalotris matogrossensis	2.70475
Ninia espinali	2.70757
Rhadinaea bogertorum	2.70757
Rhadinaea calligaster	2.71012
Rhadinaea cuneata	2.71096
Thamnodynastes gambotensis	2.71096
Atractus francoi	2.71181
Dipsas sanctijoannis	2.71181
Tomodon orestes	2.71181
Atractus taphorni	2.71433
Thamnodynastes dixoni	2.71433
Dipsas trinitatis	2.716
Tachymenis affinis	2.716
Adelphicos ibarrorum	2.71684
Coniophanes alvarezi	2.71684
Erythrolamprus ceii	2.71933
Atractus favae	2.73078
Eutrachelophis steinbachi	2.73239
Tomodon ocellatus	2.73239
Atractus wagleri	2.7332
Erythrolamprus ocellatus	2.7364
Sibon noalamina	2.73719
Sibynomorphus lavillai	2.73878
Coniophanes imperialis	2.74036
Enuliophis sclateri	2.74036
Sibynomorphus oligozonatus	2.74036
Taeniophallus quadriocellatus	2.74036
Atractus atratus	2.74194
Atractus carrioni	2.74429
Atractus paraguayensis	2.74429
Dipsas tenuissima	2.74429
Rhadinella montecristi	2.74429
Sibon annulatus	2.74586
Sibynomorphus vagrans	2.74586
Erythrolamprus frenatus	2.74819
Hypsiglena slevini	2.74819
Synophis lasallei	2.74819
Coniophanes michoacanensis	2.74896
Echinanthera cephalomaculata	2.74896
Rhadinaea fulvivittis	2.75205
Rhadinaea omiltemana	2.75282
Rhadinella godmani	2.75435
Urotheca decipiens	2.75511
Coniophanes piceivittis	2.75587
Erythrolamprus trebbaui	2.75587
Phalotris lemniscatus	2.75587
Taeniophallus occipitalis	2.75587
Tretanorhinus taeniatus	2.75587
Adelphicos daryi	2.75891
Rhadinaea montana	2.76343
Leptodeira nigrofasciata	2.76418
Helicops tapajonicus	2.76492
Phalotris concolor	2.76492
Tachymenis attenuata	2.76492
Urotheca multilineata	2.76492
Thamnodynastes ceibae	2.76567
Sibon lamari	2.77012
Echinanthera amoena	2.77085
Dipsas gaigeae	2.77232
Rhadinaea hesperia	2.77232
Rhadinella hempsteadae	2.77305
Coniophanes lateritius	2.77452
Dipsas brevifacies	2.77525
Atractus vittatus	2.77815
Coniophanes melanocephalus	2.77815
Hypsiglena chlorophaea	2.77815
Saphenophis atahuallpae	2.77815
Xenodon semicinctus	2.77815
Thamnodynastes paraguanae	2.78176
Erythrolamprus breviceps	2.78319
Dipsas vermiculata	2.78533
Heterodon simus	2.78533
Sibynomorphus turgidus	2.78533
Phalotris sansebastiani	2.78958
Thamnodynastes longicaudus	2.79169
Apostolepis ambiniger	2.79239
Apostolepis polylepis	2.79239
Tantalophis discolor	2.79239
Tropidodipsas philippii	2.79239
Sibon longifrenis	2.79518
Pseudoeryx relictualis	2.79727
Dipsas ellipsifera	2.79934
Erythrolamprus ingeri	2.79934
Atractus elaps	2.80003
Atractus latifrons	2.80003
Apostolepis ammodites	2.80209
Heterodon kennerlyi	2.80277
Dipsas viguieri	2.80414
Erythrolamprus dorsocorallinus	2.8055
Thamnodynastes rutilus	2.80686
Urotheca lateristriga	2.80821
Thamnodynastes lanei	2.81158
Atractus zebrinus	2.81224
Urotheca fulviceps	2.81224
Erythrolamprus guentheri	2.81291
Rhadinaea laureata	2.81291
Rhadinophanes monticola	2.81291
Thamnodynastes hypoconia	2.81291
Tropidodipsas fischeri	2.81425
Erythrolamprus almadensis	2.81954
Hypsiglena jani	2.81954
Hypsiglena ochrorhyncha	2.81954
Hypsiglena torquata	2.81954
Imantodes tenuissimus	2.81954
Tachymenis peruviana	2.81954
Conophis morai	2.82217
Sibon anthracops	2.82217
Saphenophis antioquiensis	2.82282
Sibon perissostichon	2.82478
Urotheca guentheri	2.82607
Erythrolamprus jaegeri	2.82995
Dipsas neivai	2.83251
Dipsas temporalis	2.83251
Sibon dimidiatus	2.83251
Diaphorolepis wagneri	2.83506
Sibon merendonensis	2.83696
Pseudoleptodeira latifasciata	2.83759
Uromacerina ricardinii	2.83822
Sibon argus	2.83885
Leptodeira bakeri	2.83948
Philodryas boliviana	2.84011
Erythrolamprus andinus	2.8451
Erythrolamprus poecilogyrus	2.8451
Leptodeira rubricata	2.8451
Phimophis vittatus	2.8451
Xenodon pulcher	2.8451
Erythrolamprus melanotus	2.84757
Dipsas catesbyi	2.84819
Atractus sanctaemartae	2.85126
Erythrolamprus triscalis	2.85126
Dipsas articulata	2.85248
Hydrops triangularis	2.85248
Taeniophallus affinis	2.85248
Leptodeira frenata	2.85431
Manolepis putnami	2.85552
Tropidodipsas fasciata	2.85552
Atractus snethlageae	2.85612
Sibynomorphus williamsi	2.85612
Erythrolamprus festae	2.85733
Oxyrhopus leucomelas	2.85854
Erythrolamprus albertguentheri	2.85914
Amastridium sapperi	2.86034
Amastridium veliferum	2.86034
Cryophis hallbergi	2.86034
Urotheca pachyura	2.86034
Tretanorhinus mocquardi	2.86332
Atractus titanicus	2.8651
Dipsas praeornata	2.8651
Lygophis lineatus	2.86747
Philodryas cordata	2.86923
Dipsas incerta	2.87216
Helicops apiaka	2.87216
Lygophis elegantissimus	2.87216
Atractus depressiocellus	2.87506
Coniophanes bipunctatus	2.87506
Lygophis vanzolinii	2.87506
Oxyrhopus fitzingeri	2.87506
Atractus torquatus	2.87737
Phalotris labiomaculatus	2.87737
Lygophis flavifrenatus	2.87795
Lygophis anomalus	2.88081
Atractus obesus	2.88195
Dipsas pavonina	2.88366
Dipsas gracilis	2.88649
Echinanthera melanostigma	2.88649
Tachymenis chilensis	2.88649
Sibynomorphus petersi	2.88705
Atractus albuquerquei	2.88762
Saphenophis boursieri	2.89154
Borikenophis variegatus	2.89209
Leptodeira rhombifera	2.89763
Saphenophis sneiderni	2.89763
Sibynomorphus oneilli	2.89763
Dipsas pakaraima	2.89982
Coniophanes fissidens	2.90037
Hydromorphus concolor	2.90146
Atractus major	2.90309
Erythrolamprus epinephelus	2.90309
Oxyrhopus clathratus	2.90309
Phalotris lativittatus	2.90309
Synophis bicolor	2.90309
Thamnodynastes chaquensis	2.90309
Thamnodynastes strigatus	2.90309
Xenodon dorbignyi	2.90309
Xenodon guentheri	2.90309
Xenodon neuwiedii	2.90309
Erythrolamprus reginae	2.90849
Helicops leopardinus	2.90849
Plesiodipsas perijanensis	2.90956
Dipsas nicholsi	2.91434
Drepanoides anomalus	2.92273
Dipsas andiana	2.92583
Conophis vittatus	2.92942
Erythrolamprus typhlus	2.93095
Cubophis brooksi	3.13354
Tropidodipsas sartorii	2.93298
Atractus serranus	2.93702
Diadophis punctatus	2.93952
Erythrolamprus cobella	2.94201
Xenodon rabdocephalus	2.94201
Imantodes gemmistratus	2.94448
Rhadinaea taeniata	2.94448
Erythrolamprus taeniurus	2.94547
Tretanorhinus nigroluteus	2.94694
Leptodeira splendida	2.94841
Philodryas simonsii	2.94988
Ditaxodon taeniatus	2.95134
Oxyrhopus rhombifer	2.95424
Dipsas variegata	2.95999
Philodryas amaru	2.96047
Thermophis zhaoermii	2.96237
Dipsas elegans	2.96332
Dipsas schunkii	2.96379
Erythrolamprus aesculapii	2.96708
Oxyrhopus vanidicus	2.96708
Siphlophis ayauma	2.96848
Erythrolamprus pseudocorallus	2.96988
Alsophis danforthi	2.97313
Helicops hagmanni	2.97543
Dipsas peruana	2.97772
Phalotris nasutus	2.97772
Leptodeira polysticta	2.98227
Phimophis guianensis	2.98227
Phalotris nigrilatus	2.99607
Cercophis auratus	3
Dipsas copei	3
Elapomorphus quinquelineatus	3
Erythrolamprus bizona	3
Erythrolamprus mimus	3
Erythrolamprus semiaureus	3
Helicops infrataeniatus	3
Philodryas aestiva	3
Philodryas psammophidea	3
Xenodon merremi	3
Crisantophis nevermanni	3.00303
Helicops gomesi	3.00303
Helicops carinicaudus	3.00432
Sibon nebulatus	3.00561
Oxyrhopus melanogenys	3.00775
Erythrolamprus sagittifer	3.0086
Pseudalsophis elegans	3.0086
Siphlophis cervinus	3.00945
Helicops angulatus	3.01072
Oxyrhopus formosus	3.01157
Dipsas indica	3.01199
Imantodes inornatus	3.01494
Leptodeira annulata	3.0162
Helicops polylepis	3.02202
Leptodeira septentrionalis	3.02325
Philodryas tachymenoides	3.02325
Pseudoeryx plicatilis	3.02938
Imantodes chocoensis	3.03141
Pseudoboa coronata	3.03181
Clelia hussami	3.03342
Imantodes phantasma	3.03423
Atractus trihedrurus	3.03543
Pseudoboa martinsi	3.03743
Oxyrhopus occipitalis	3.04454
Heterodon platirhinos	3.06296
Philodryas laticeps	3.06633
Conophis lineatus	3.06819
Elapomorphus wuchereri	3.07188
Atractus touzeti	3.07737
Hydrops martii	3.07918
Imantodes lentiferus	3.07918
Philodryas viridissima	3.07918
Pseudalsophis dorsalis	3.07918
Atractus gigas	3.08279
Pseudoboa neuwiedii	3.08529
Erythrolamprus mossoroensis	3.09061
Clelia langeri	3.11227
Philodryas arnaldoi	3.11394
Philodryas argentea	3.12548
Philodryas varia	3.13033
Siphlophis compressus	3.15564
Philodryas olfersii	3.16909
Hydrodynastes bicinctus	3.17609
Philodryas baroni	3.17609
Philodryas mattogrossensis	3.17609
Heterodon nasicus	3.18752
Philodryas patagoniensis	3.19033
Imantodes cenchoa	3.19145
Clelia equatoriana	3.19728
Clelia scytalina	3.20412
Pseudoboa haasi	3.20412
Xenodon werneri	3.20412
Philodryas trilineata	3.23045
Farancia erytrogramma	3.2388
Boiruna maculata	3.25527
Xenodon severus	3.30103
Farancia abacura	3.31597
Hydrodynastes melanogigas	3.32056
Oxyrhopus petolarius	3.34242
Philodryas chamissonis	3.34242
Boiruna sertaneja	3.35025
Clelia clelia	3.39794
Clelia plumbea	3.41246
Haitiophis anomalus	3.43823
Hydrodynastes gigas	3.43933
Simoselaps minimus	2.33646
Simoselaps anomalus	2.39794
Micrurus camilae	2.46509
Brachyurophis morrisi	2.47712
Simoselaps bertholdi	2.47712
Vermicella calonotus	2.47712
Cacophis krefftii	2.53782
Calliophis melanurus	2.54407
Micrurus pacaraimae	2.55023
Brachyurophis incinctus	2.5563
Brachyurophis approximans	2.55871
Vermicella multifasciata	2.55871
Toxicocalamus buergersi	2.56229
Brachyurophis roperi	2.56585
Elapsoidea broadleyi	2.57978
Micrurus meridensis	2.59106
Simoselaps littoralis	2.59106
Antaioserpens warro	2.60206
Aspidomorphus lineaticollis	2.60206
Brachyurophis fasciolatus	2.60206
Brachyurophis semifasciatus	2.60206
Cryptophis incredibilis	2.60206
Drysdalia mastersii	2.60206
Drysdalia rhodogaster	2.60206
Furina diadema	2.60206
Parasuta spectabilis	2.60206
Calliophis haematoetron	2.617
Elapsoidea chelazziorum	2.62325
Aspidomorphus schlegelii	2.62839
Micrurus renjifoi	2.63043
Micrurus scutiventris	2.64836
Cacophis churchilli	2.65321
Drysdalia coronoides	2.65321
Parasuta flagellum	2.65321
Rhinoplocephalus bicolor	2.65321
Simoselaps bimaculatus	2.65321
Parasuta monachus	2.66276
Toxicocalamus misimae	2.67025
Brachyurophis australis	2.69897
Cacophis harriettae	2.69897
Denisonia maculata	2.69897
Elapognathus minor	2.69897
Ephalophis greyae	2.69897
Furina barnardi	2.69897
Hydrelaps darwiniensis	2.69897
Parahydrophis mertoni	2.69897
Parapistocalamus hedigeri	2.69897
Vermicella snelli	2.70243
Hemibungarus calligaster	2.71517
Acanthophis wellsi	2.716
Suta punctata	2.7185
Vermicella vermiformis	2.72016
Micrurus paraensis	2.72428
Parasuta gouldii	2.72428
Micrurus circinalis	2.72997
Calliophis castoe	2.73239
Micrurus peruvianus	2.7348
Toxicocalamus pachysomus	2.73719
Cryptophis pallidiceps	2.74036
Micrurus nebularis	2.74586
Cryptophis boschmai	2.74819
Elapsoidea laticincta	2.74819
Calliophis beddomei	2.75205
Micrurus proximans	2.75205
Micrurus remotus	2.75358
Paroplocephalus atriceps	2.75511
Micrurus albicinctus	2.75815
Parasuta nigriceps	2.77085
Acanthophis rugosus	2.77815
Aipysurus apraefrontalis	2.77815
Aipysurus foliosquama	2.77815
Aipysurus fuscus	2.77815
Demansia simplex	2.77815
Denisonia devisi	2.77815
Echiopsis curta	2.77815
Elapsoidea nigra	2.77815
Elapsoidea semiannulata	2.77815
Hemiaspis damelii	2.77815
Hydrophis vorisi	2.77815
Micrurus collaris	2.77815
Micrurus sangilensis	2.77815
Parasuta dwyeri	2.77815
Pseudonaja modesta	2.77815
Sinomicrurus japonicus	2.77815
Suta suta	2.77815
Vermicella intermedia	2.78176
Hydrophis laboutei	2.78533
Toxicocalamus stanleyanus	2.78533
Toxicocalamus mintoni	2.78604
Micrurus filiformis	2.78746
Cryptophis nigrostriatus	2.78888
Elapsoidea guentherii	2.79239
Suta fasciata	2.79239
Toxicocalamus holopelturus	2.79239
Micrurus oligoanellatus	2.79588
Micrurus spurrelli	2.8014
Micrurus dissoleucus	2.81291
Sinomicrurus hatori	2.81291
Sinomicrurus sauteri	2.81291
Toxicocalamus longissimus	2.81291
Aspidomorphus muelleri	2.81954
Calliophis bibroni	2.81954
Micruroides euryxanthus	2.81954
Micrurus medemi	2.82347
Micrurus petersi	2.82413
Micrurus decoratus	2.82607
Micrurus nattereri	2.82866
Micrurus tamaulipensis	2.83123
Elapsoidea loveridgei	2.83251
Micrurus ruatanus	2.83378
Elapognathus coronatus	2.83885
Toxicocalamus loriae	2.83885
Emydocephalus szczerbaki	2.84323
Acanthophis praelongus	2.8451
Aipysurus duboisii	2.8451
Elapsoidea trapei	2.8451
Furina dunmalli	2.8451
Furina ornata	2.8451
Hemiaspis signata	2.8451
Hydrophis inornatus	2.8451
Hydrophis semperi	2.8451
Acanthophis pyrrhus	2.85003
Calliophis intestinalis	2.85126
Micrurus hippocrepis	2.85126
Demansia flagellatio	2.85431
Micrurus averyi	2.85431
Micrurus annellatus	2.86213
Micrurus elegans	2.8651
Calliophis gracilis	2.86629
Demansia quaesitor	2.86629
Hydrophis sibauensis	2.86629
Micrurus limbatus	2.86629
Micrurus stuarti	2.87216
Aspidelaps scutatus	2.87506
Cacophis squamulosus	2.87506
Micrurus mosquitensis	2.87506
Suta ordensis	2.88081
Toxicocalamus preussi	2.88366
Elapsoidea boulengeri	2.88649
Micrurus bogerti	2.88649
Micrurus langsdorffi	2.88649
Micrurus margaritiferus	2.88818
Toxicocalamus spilolepidotus	2.89209
Micrurus pachecogili	2.90037
Demansia calodera	2.90309
Demansia reticulata	2.90309
Demansia rufescens	2.90309
Hoplocephalus bitorquatus	2.90309
Hydrophis macdowelli	2.90309
Hydrophis zweifeli	2.90309
Loveridgelaps elapoides	2.90309
Micrurus laticollaris	2.90309
Naja multifasciata	2.90309
Sinomicrurus kelloggi	2.90309
Micrurus putumayensis	2.9058
Demansia shinei	2.90741
Thalassophis anomalus	2.90849
Hydrophis caerulescens	2.91381
Hydrophis mamillaris	2.91381
Micrurus bocourti	2.91381
Micrurus serranus	2.91487
Demansia torquata	2.91645
Micrurus bernadi	2.91698
Naja mandalayensis	2.91803
Micrurus clarki	2.92012
Micrurus stewarti	2.92065
Demansia olivacea	2.92169
Sinomicrurus macclellandi	2.92428
Micrurus multiscutatus	2.92531
Aipysurus mosaicus	2.92686
Micrurus ornatissimus	2.9284
Aspidelaps lubricus	2.92942
Laticauda schistorhynchus	2.9345
Emydocephalus ijimae	2.93752
Austrelaps labialis	2.93952
Hydrophis donaldi	2.94349
Demansia angusticeps	2.94448
Hydrophis platurus	2.94448
Micrurus mertensi	2.94448
Micrurus steindachneri	2.94448
Micrurus tschudii	2.94448
Laticauda crockeri	2.94694
Hydrophis torquatus	2.95182
Micrurus diastema	2.95182
Emydocephalus annulatus	2.95424
Hoplocephalus bungaroides	2.95424
Kolpophis annandalei	2.95904
Micrurus psyches	2.95904
Micrurus catamayensis	2.96142
Micrurus potyguara	2.9619
Micrurus hemprichii	2.96237
Naja samarensis	2.96426
Micrurus ephippifer	2.96661
Hydrophis belcheri	2.97313
Hydrophis hendersoni	2.97313
Micrurus dumerilii	2.97681
Hydrophis viperinus	2.97772
Toxicocalamus grandis	2.98227
Oxyuranus temporalis	2.98677
Demansia rimicola	2.989
Micrurus corallinus	2.99432
Acanthophis antarcticus	3
Aipysurus eydouxii	3
Bungarus andamanensis	3
Demansia psammophis	3
Elapsoidea sundevallii	3
Furina tristis	3
Hydrophis coggeri	3
Hydrophis hardwickii	3
Hydrophis melanosoma	3
Micrurus browni	3
Tropidechis carinatus	3
Vermicella annulata	3
Micrurus diana	3.00346
Aipysurus tenuis	3.0086
Bungarus lividus	3.0086
Hydrophis brookii	3.01703
Hydrophis jerdonii	3.02119
Hydrophis lapemoides	3.02119
Hydrophis stricticollis	3.02119
Pseudechis pailsei	3.02979
Micrurus distans	3.03141
Hydrophis nigrocinctus	3.03342
Acanthophis laevis	3.04139
Austrelaps ramsayi	3.04139
Hydrophis curtus	3.04139
Hydrophis fasciatus	3.04139
Laticauda laticaudata	3.04139
Pseudechis rossignolii	3.04139
Hydrophis pachycercos	3.04532
Hydrophis ornatus	3.04727
Hydrophis bituberculatus	3.04922
Micrurus mipartitus	3.05308
Micrurus multifasciatus	3.05308
Calliophis nigrescens	3.0569
Micrurus latifasciatus	3.0569
Micrurus nigrocinctus	3.0607
Micrurus narduccii	3.06333
Salomonelaps par	3.06819
Walterinnesia morgani	3.06819
Bungarus persicus	3.07555
Acanthophis hawkei	3.07918
Cryptophis nigrescens	3.07918
Demansia vestigiata	3.07918
Hoplocephalus stephensii	3.07918
Hydrophis atriceps	3.07918
Hydrophis czeblukovi	3.07918
Hydrophis obscurus	3.07918
Hydrophis schistosus	3.07918
Pseudechis weigeli	3.07918
Pseudonaja mengdeni	3.07918
Micrurus fulvius	3.08386
Micrurus tener	3.08529
Hydrophis gracilis	3.08636
Hydrophis lamberti	3.08636
Micrurus obscurus	3.08636
Naja philippinensis	3.08743
Hydrophis melanocephalus	3.08991
Hydrophis peronii	3.08991
Hydrophis parviceps	3.09691
Bungarus niger	3.11227
Bungarus magnimaculatus	3.11394
Calliophis maculiceps	3.11394
Hydrophis major	3.11394
Pseudonaja aspidorhyncha	3.11394
Micrurus altirostris	3.11727
Micrurus surinamensis	3.12222
Micrurus ibiboboca	3.12385
Micrurus alleni	3.1271
Bungarus ceylonicus	3.13033
Bungarus slowinskii	3.13033
Laticauda semifasciata	3.13033
Bungarus multicinctus	3.13162
Naja sputatrix	3.13672
Micrurus lemniscatus	3.14301
Bungarus bungaroides	3.14613
Hydrophis pacificus	3.14613
Naja christyi	3.14613
Naja katiensis	3.14613
Pseudonaja guttata	3.14613
Walterinnesia aegyptia	3.14613
Micrurus frontalis	3.15168
Hydrophis klossi	3.15229
Laticauda colubrina	3.15229
Micrurus baliocoryphus	3.16107
Laticauda guineai	3.16346
Micrurus ancoralis	3.17026
Naja nubiae	3.17026
Hemachatus haemachatus	3.17609
Hydrophis kingii	3.17609
Micrurus isozonus	3.17609
Naja crawshayi	3.17609
Naja mossambica	3.17609
Naja pallida	3.17609
Naja sagittifera	3.17609
Pseudechis colletti	3.17609
Pseudechis guttatus	3.17609
Micrurus silviae	3.17782
Micrurus brasiliensis	3.17984
Bungarus candidus	3.20412
Naja siamensis	3.20412
Naja sumatrana	3.20412
Pseudechis butleri	3.20412
Pseudonaja inframacula	3.20412
Pseudonaja nuchalis	3.20412
Micrurus spixii	3.20466
Naja oxiana	3.21219
Demansia papuensis	3.21748
Naja atra	3.21748
Austrelaps superbus	3.23045
Micrurus pyrrhocryptus	3.24229
Bungarus caeruleus	3.24304
Bungarus sindanus	3.25527
Hydrophis cantoris	3.25527
Naja nigricincta	3.25527
Pseudonaja ingrami	3.25527
Bungarus flaviceps	3.26717
Calliophis bivirgata	3.26717
Naja nivea	3.26951
Aipysurus laevis	3.30103
Hydrophis elegans	3.30103
Hydrophis stokesii	3.30103
Micropechis ikaheka	3.30103
Notechis scutatus	3.30103
Pseudechis porphyriacus	3.30103
Pseudonaja affinis	3.30103
Naja anchietae	3.30963
Naja annulifera	3.32838
Naja naja	3.34242
Pseudohaje nigra	3.34242
Pseudonaja textilis	3.34242
Bungarus fasciatus	3.35218
Dendroaspis viridis	3.36173
Naja kaouthia	3.36173
Naja senegalensis	3.36455
Naja arabica	3.38021
Pseudechis papuanus	3.38739
Dendroaspis angusticeps	3.39794
Oxyuranus microlepidotus	3.39794
Naja haje	3.41497
Dendroaspis jamesoni	3.4216
Naja annulata	3.43136
Naja ashei	3.43136
Naja melanoleuca	3.43136
Naja nigricollis	3.43136
Pseudohaje goldii	3.43136
Hydrophis cyanocinctus	3.43933
Hydrophis spiralis	3.43933
Pseudechis australis	3.43933
Oxyuranus scutellatus	3.52634
Dendroaspis polylepis	3.62839
Ophiophagus hannah	3.76716
Cerberus dunsoni	2.83696
Homalopsis mereljcoxi	2.98811
Enhydris innominata	2.24304
Brachyorrhos albus	2.27875
Calamophis katesandersae	2.3483
Calamophis ruuddelangi	2.41664
Kualatahan pahangensis	2.42325
Gyiophis maculosa	2.48855
Calamophis sharonbrooksae	2.50243
Myron resetari	2.5966
Myron karnsi	2.59879
Phytolopsis punctata	2.65321
Karnsophis siantaris	2.66745
Raclitia indica	2.6721
Brachyorrhos gastrotaenius	2.68842
Enhydris jagorii	2.71181
Gerarda prevostiana	2.72016
Enhydris chanardi	2.73799
Hypsiscopus plumbea	2.74819
Hypsiscopus matannensis	2.75051
Gyiophis vorisi	2.7679
Myron richardsonii	2.77815
Miralia alternans	2.78533
Djokoiskandarus annulata	2.79934
Brachyorrhos raffrayi	2.80618
Sumatranus albomaculata	2.81291
Myrrophis bennettii	2.83251
Homalopsis hardwickii	2.83442
Heurnia ventromaculata	2.84634
Bitia hydroides	2.85612
Homalopsis semizonata	2.86213
Mintonophis pakistanicus	2.86332
Cerberus australis	2.86747
Brachyorrhos wallacei	2.8704
Homalophis gyii	2.88195
Erpeton tentaculatum	2.88649
Ferania sieboldii	2.89209
Homalophis doriae	2.90146
Pseudoferania polylepis	2.90309
Enhydris longicauda	2.90472
Myrrophis chinensis	2.90849
Enhydris subtaeniata	2.93952
Dieurostus dussumieri	2.87157
Enhydris enhydris	2.98767
Fordonia leucobalia	3
Cerberus microlepis	3.01953
Cerberus schneiderii	3.03141
Subsessor bocourti	3.08991
Cantoria violacea	3.09691
Cerberus rynchops	3.1038
Homalopsis buccata	3.14613
Homalopsis nigroventralis	3.14613
Calamophis jobiensis	3.50515
Compsophis vinckei	2.29003
Aparallactus turneri	2.30103
Pseudoxyrhopus kely	2.33646
Liopholidophis oligolepis	2.36922
Gonionotophis egbensis	2.37107
Liophidium apperti	2.37658
Pararhadinaea melanogaster	2.3784
Elapotinus picteti	2.39794
Liophidium maintikibo	2.40654
Prosymna semifasciata	2.41162
Prosymna somalica	2.41497
Aparallactus jacksonii	2.44716
Heteroliodon fohy	2.44716
Compsophis zeny	2.44871
Prosymna ornatissima	2.45637
Aparallactus nigriceps	2.47712
Hemirhagerrhis nototaenia	2.47712
Hemirhagerrhis viperina	2.47712
Lycophidion nanus	2.47712
Lycophidion pygmaeum	2.47712
Prosymna ruspolii	2.47712
Prosymna pitmani	2.48855
Lycophidion acutirostre	2.49136
Polemon notatus	2.49136
Prosymna janii	2.49136
Pseudoxyrhopus analabe	2.49276
Liopholidophis baderi	2.49415
Homoroselaps dorsalis	2.50515
Heteroliodon occipitalis	2.51188
Amblyodipsas microphthalma	2.51851
Liophidium trilineatum	2.51851
Micrelaps bicoloratus	2.51851
Brachyophis revoili	2.52504
Chamaelycus fasciatus	2.53148
Lycophidion semiannule	2.53148
Micrelaps tchernovi	2.53148
Chamaelycus werneri	2.54407
Lycophidion meleagris	2.54407
Polemon neuwiedi	2.54407
Prosymna ambigua	2.54407
Prosymna bivittata	2.54407
Prosymna stuhlmanni	2.54407
Prosymna visseri	2.54407
Compsophis boulengeri	2.54777
Prosymna lineata	2.55023
Aparallactus werneri	2.5563
Chilorhinophis butleri	2.5563
Prosymna angolensis	2.5563
Prosymna greigerti	2.5563
Prosymna sundevalli	2.5563
Chamaelycus christyi	2.56348
Gonionotophis gabouensis	2.5682
Prosymna meleagris	2.5682
Duberria rhodesiana	2.58995
Hemirhagerrhis kelleri	2.59106
Aparallactus moeruensis	2.5966
Aparallactus capensis	2.60206
Duberria variegata	2.60206
Lamprophis fiskii	2.60206
Lycophidion nigromaculatum	2.60206
Pseudoxyrhopus sokosoko	2.60206
Amblyodipsas katangensis	2.60746
Pseudoxyrhopus oblectator	2.60959
Buhoma vauerocegae	2.61278
Dendrolycus elapoides	2.61278
Liophidium pattoni	2.62014
Pseudoxyrhopus ambreensis	2.62634
Psammophis pulcher	2.63347
Lycophidion variegatum	2.63649
Amblyodipsas teitana	2.63749
Duberria shirana	2.64147
Amblyodipsas rodhaini	2.64246
Buhoma depressiceps	2.64345
Prosymna frontalis	2.64345
Heteroliodon lava	2.64444
Lycophidion pembanum	2.64738
Alluaudina bellyi	2.65031
Atractaspis engdahli	2.65321
Duberria lutrix	2.65321
Gonionotophis brussauxi	2.65321
Gonionotophis klingi	2.65321
Lycophidion hellmichi	2.65321
Lycophidion irroratum	2.65321
Pseudoxyrhopus imerinae	2.65321
Gonionotophis laurenti	2.66745
Aparallactus guentheri	2.6721
Xenocalamus transvaalensis	2.6721
Amblyodipsas ventrimaculata	2.68124
Lycophidion depressirostre	2.68124
Lycophidion laterale	2.68124
Liophidium chabaudi	2.6902
Micrelaps vaillanti	2.6902
Alluaudina mocquardi	2.69897
Dipsina multimaculata	2.69897
Micrelaps boettgeri	2.69897
Montaspis gilvomaculata	2.69897
Polemon gracilis	2.69897
Psammophis angolensis	2.69897
Compsophis albiventris	2.70243
Lycophidion taylori	2.70757
Xenocalamus sabiensis	2.70757
Amblyodipsas dimidiata	2.71181
Buhoma procterae	2.716
Lycodryas guentheri	2.716
Atractaspis battersbyi	2.72016
Lycophidion multimaculatum	2.72263
Gonionotophis grantii	2.72428
Aparallactus lunulatus	2.72835
Madagascarophis fuchsi	2.72997
Hypoptophis wilsonii	2.73239
Xenocalamus michellii	2.73239
Atractaspis congica	2.74036
Atractaspis duerdeni	2.74036
Polemon griseiceps	2.74036
Psammodynastes pictus	2.74036
Psammophis praeornatus	2.74036
Polemon acanthias	2.74819
Polemon fulvicollis	2.74819
Chilorhinophis gerardi	2.75587
Atractaspis leucomelas	2.75967
Lycophidion capense	2.76343
Pseudoxyrhopus quinquelineatus	2.76641
Lycodonomorphus obscuriventris	2.76938
Oxyrhabdium modestum	2.76938
Lycophidion namibianum	2.77085
Lycophidion ornatum	2.77085
Aparallactus lineatus	2.77815
Atractaspis corpulenta	2.77815
Atractaspis dahomeyensis	2.77815
Liophidium rhodogaster	2.77815
Micrelaps muelleri	2.77815
Aparallactus niger	2.78176
Lycophidion uzungwense	2.78176
Ithycyphus blanci	2.78533
Pseudoxyrhopus heterurus	2.78888
Lycodryas inopinae	2.79169
Compsophis fatsibe	2.79239
Lamprophis aurora	2.79239
Lamprophis guttatus	2.79239
Liophidium vaillanti	2.79239
Lycophidion albomaculatum	2.79239
Compsophis laphystius	2.79379
Amplorhinus multimaculatus	2.79934
Atractaspis magrettii	2.79934
Hemirhagerrhis hildebrandtii	2.79934
Lamprophis abyssinicus	2.80618
Lycodryas inornatus	2.8109
Aparallactus modestus	2.81291
Atractaspis engaddensis	2.81291
Atractaspis phillipsi	2.81291
Gonionotophis nyassae	2.81291
Homoroselaps lacteus	2.81291
Atractaspis irregularis	2.81954
Lycodonomorphus whytii	2.81954
Pseudoboodon gascae	2.81954
Atractaspis microlepidota	2.82607
Polemon robustus	2.82607
Chamaelycus parkeri	2.83251
Oxyrhabdium leporinum	2.83569
Psammophylax togoensis	2.84198
Atractaspis bibronii	2.8451
Atractaspis boulengeri	2.8451
Liophidium torquatum	2.8451
Lycodonomorphus bicolor	2.8451
Micropisthodon ochraceus	2.8451
Bothrolycus ater	2.84634
Lycodryas citrinus	2.84819
Lycodryas pseudogranuliceps	2.85126
Thamnosophis stumpffi	2.85187
Atractaspis watsoni	2.85733
Xenocalamus bicolor	2.85733
Liophidium therezieni	2.86094
Liopholidophis rhadinaea	2.87448
Lycophidion semicinctum	2.87506
Psammophis ansorgii	2.87506
Gonionotophis stenophthalmus	2.88081
[truncated: 714 more rows]
[truncated: 1 more columns]

## Sheet: Acrochordus
Taxon	LogTL
Acrochordus granulatus	3.08636
Acrochordus arafurae	3.39794
Acrochordus javanicus	3.4624
	9.9467	3.31557

## Sheet: bolyeriinae
taxon	LogTL
Bolyeria multocarinata	3
Casarea dussumieri	3.17609
	6.17609	3.08805

## Sheet: pythoninae
taxon	LogTL
Antaresia childreni	3
Antaresia maculosa	3
Antaresia perthensis	2.77815
Antaresia stimsoni	3
Aspidites melanocephalus	3.39794
Aspidites ramsayi	3.43136
Bothrochilus albertisii	3.38739
Bothrochilus biakensis	3.22272
Bothrochilus boa	3.23805
Bothrochilus fredparkeri	3.20952
Bothrochilus huonensis	3.03941
Bothrochilus meridionalis	3.38021
Liasis fuscus	3.47712
Liasis mackloti	3.39794
Liasis olivaceus	3.60206
Liasis papuana	3.63043
Malayopython reticulatus	4
Malayopython timoriensis	3.47712
Morelia bredli	3.47712
Morelia carinata	3.30103
Morelia spilota	3.60206
Morelia viridis	3.30103
Python anchietae	3.25527
Python bivittatus	3.96379
Python breitensteini	3.30103
Python brongersmai	3.47712
Python curtus	3.30103
Python kyaiktiyo	3.18127
Python molurus	3.88195
Python natalensis	3.77815
Python regius	3.17609
Python sebae	3.74036
Simalia amethistina	3.92942
Simalia boeleni	3.38739
Simalia clastolepis	3.43553
Simalia kinghorni	3.69897
Simalia oenpelliensis	3.63347
Simalia tracyae	3.46742
	129.959	3.41997

## Sheet: Loxocemus
taxon	LogTL
Loxocemus bicolor	3.18469

[truncated: 9 more sheets: Xenopeltis, Uropeltidae, Anomochilus, Cylindrophis, anilius, Lepto, anomalepididae, typhlopidae, AllTaxa_Feldman_2015_03]
